# Supplementary material for: The dampening effect of employees’ future orientation on cyberloafing behaviors: the mediating role of self-control
Source: Front Psychol. 2015 Sep 29;6:1482. doi: 10.3389/fpsyg.2015.01482 (PMC4586323; doi:10.3389/fpsyg.2015.01482)
Supplement: Supplementary file 1 [file Data_Sheet_1.ZIP]

Archive with 2 entries (2 files):
- Data of Study 1.sav
- Data of Study 2.sav
